# Supplementary material for: Additively-Manufactured High-Concentration Nanocellulose Composites: Structure and Mechanical Properties
Source: Polymers (Basel). 2023 Jan 28;15(3):669. doi: 10.3390/polym15030669 (PMC9920716; doi:10.3390/polym15030669)
Supplement: Supplementary file 1 [file polymers-15-00669-s001.zip]

Archive with 1 entries (1 files):
- polymers-2162399-supplementary.pdf
